# Supplementary material for: Multimodal Autoencoder–Based Anomaly Detection Reveals Clinical–Radiologic Heterogeneity in Pulmonary Fibrosis
Source: Med Sci (Basel). 2026 Feb 10;14(1):76. doi: 10.3390/medsci14010076 (PMC12921941; doi:10.3390/medsci14010076)
Supplement: Supplementary file 1 [file medsci-14-00076-s001.zip]

Archive with 1 entries (1 files):
- medsci-4133928-supplementary.pdf
